# Supplementary material for: Beta cell–targeted PD-1 agonist inhibits cell-mediated autoimmunity in pancreas tissue slices
Source: Sci Adv. 2026 Apr 1;12(14):eaec9029. doi: 10.1126/sciadv.aec9029 (PMC13041756; doi:10.1126/sciadv.aec9029)
Supplement: Supplementary file 2 — Movies S1 and S2 [file sciadv.aec9029_movies_s1_and_s2.zip]

Archive with 2 entries (2 files):
- sciadv.aec9029_movie_s1.mp4
- sciadv.aec9029_movie_s2.mp4
